# Supplementary material for: CRISPR/Cas9-induced DNA breaks trigger crossover, chromosomal loss, and chromothripsis-like rearrangements
Source: Plant Cell. 2023 Jul 27;35(11):3957–72. doi: 10.1093/plcell/koad209 (PMC10615209; doi:10.1093/plcell/koad209)
Supplement: koad209_Supplementary_Data [file koad209_supplementary_data.zip]

Archive with 2 entries (2 files):
- koad209_Supplementary_Data.pdf
- TPC2023RA00459_Author_Revisions_Checklist_July6.pdf
